# Supplementary material for: Similar GABAA receptor subunit composition in somatic and axon initial segment synapses of hippocampal pyramidal cells
Source: eLife. 2016 Aug 18;5:e18426. doi: 10.7554/eLife.18426 (PMC4990423; doi:10.7554/eLife.18426)
Supplement: Figure 2—source data 1. — DOI: http://dx.doi.org/10.7554/eLife.18426.004 [file elife-18426-fig2-data1.xlsx]

## Sheet: Fig. 2 H,I, Fig.3 J,K
	REACTION AVERAGE Normalized NL-2 DENSITY		REACTION AVERAGE Normalized g2 DENSITY
	CA3 AIS	CA3 SOMA	CA3 AIS	CA3 SOMA
	0.222147	0.220773	0.0562941	0
	0.291765	0.225372	0.343243	0.0690135
	0.402167	0.332562	0.364724	0.0769531
	0.511682	0.377121	0.473388	0.102993
	0.600164	0.392651	0.565919	0.247423
	0.609491	0.406133	0.631444	0.265658
	0.64919	0.418908	0.668148	0.279048
	0.656109	0.41945	0.684721	0.318551
	0.675346	0.420905	0.701678	0.321736
	0.675991	0.446979	0.848973	0.322979
	0.677633	0.45322	0.8985	0.331454
	0.680815	0.470483	0.944342	0.334346
	0.682214	0.48871	0.986108	0.352013
	0.685425	0.49885	0.993132	0.35628
	0.693967	0.502825	1.00678	0.360731
	0.704956	0.514335	1.03546	0.373914
	0.731657	0.520862	1.03648	0.376542
	0.732263	0.521375	1.05853	0.38999
	0.769899	0.529558	1.06997	0.406409
	0.776852	0.550639	1.07007	0.412755
	0.787447	0.552709	1.0713	0.41785
	0.815194	0.557598	1.08007	0.421194
	0.823502	0.560774	1.10875	0.437703
	0.827877	0.560961	1.11846	0.454386
	0.833908	0.561547	1.12424	0.46233
	0.840511	0.569767	1.12629	0.46613
	0.852635	0.57485	1.13402	0.470339
	0.863696	0.575536	1.14761	0.471843
	0.883809	0.577254	1.17191	0.474902
	0.88792	0.585077	1.20305	0.475505
	0.894979	0.586343	1.20797	0.475751
	0.897132	0.598781	1.21021	0.484431
	0.916059	0.600658	1.23468	0.489712
	0.93422	0.602251	1.24277	0.493145
	0.956443	0.604694	1.2591	0.504412
	0.974684	0.608841	1.27231	0.504895
	0.98297	0.609324	1.28241	0.512452
	0.994858	0.609511	1.29498	0.518505
	1.01554	0.618609	1.30423	0.528983
	1.03378	0.623732	1.30927	0.531973
	1.04446	0.625115	1.31865	0.532639
	1.08282	0.626169	1.32373	0.538859
	1.09487	0.634647	1.34265	0.546512
	1.11574	0.634918	1.35254	0.563713
	1.12234	0.63514	1.3736	0.567905
	1.17605	0.636574	1.38086	0.56856
	1.1785	0.639575	1.38158	0.576276
	1.18208	0.648031	1.38705	0.576408
	1.21594	0.651569	1.39523	0.58053
	1.23805	0.654757	1.40573	0.587776
	1.28381	0.658064	1.40732	0.593018
	1.31871	0.660481	1.40976	0.609393
	1.355	0.663806	1.41173	0.614267
	1.38031	0.66538	1.42412	0.61663
	1.39831	0.668891	1.45325	0.618967
	1.41625	0.671353	1.45985	0.627428
	1.45384	0.67763	1.4989	0.629954
	1.53489	0.679115	1.5047	0.629989
	1.55566	0.679922	1.53573	0.63069
	1.56737	0.680379	1.564	0.632227
	1.77273	0.680563	1.59236	0.637854
	1.77689	0.685723	1.6033	0.638765
	1.95932	0.689098	1.62487	0.643896
	2.64124	0.691197	1.63118	0.652358
	2.68348	0.698569	1.66927	0.661777
		0.700928	1.72397	0.667035
		0.703132	1.74302	0.667855
		0.703369	1.86404	0.672509
		0.70397	1.93194	0.67584
		0.705451	2.06574	0.679013
		0.710145	2.12824	0.68245
		0.712102	2.67671	0.683737
		0.713186		0.692058
		0.720009		0.694737
		0.720689		0.696581
		0.721645		0.70919
		0.725849		0.714588
		0.727435		0.716851
		0.729484		0.724759
		0.729745		0.725731
		0.730354		0.727025
		0.732598		0.727508
		0.735218		0.729213
		0.735221		0.729885
		0.741003		0.73343
		0.742344		0.736044
		0.743751		0.741098
		0.745003		0.742497
		0.74659		0.744777
		0.746833		0.746989
		0.7484		0.75468
		0.753808		0.756021
		0.755548		0.762883
		0.755549		0.764273
		0.757391		0.773756
		0.758082		0.777039
		0.761492		0.77706
		0.762215		0.780849
		0.76536		0.78393
		0.767564		0.784509
		0.767565		0.793263
		0.773303		0.794086
		0.773979		0.796537
		0.775279		0.80082
		0.77587		0.801944
		0.77783		0.804647
		0.778453		0.806571
		0.781624		0.816054
		0.784836		0.817145
		0.785209		0.827017
		0.785272		0.828999
		0.786976		0.831381
		0.787622		0.835393
		0.791118		0.839918
		0.791397		0.841174
		0.794472		0.851557
		0.795647		0.854626
		0.796436		0.856676
		0.797711		0.85733
		0.797802		0.86028
		0.798537		0.86035
		0.800955		0.860891
		0.801775		0.863738
		0.803082		0.868997
		0.809115		0.869955
		0.809197		0.871717
		0.814957		0.871958
		0.818152		0.875933
		0.818357		0.876104
		0.819557		0.877168
		0.825931		0.879967
		0.828763		0.880323
		0.829016		0.888019
		0.832656		0.888685
		0.835259		0.889244
		0.839936		0.894363
		0.840198		0.895247
		0.842016		0.896156
		0.843128		0.901759
		0.849951		0.902991
		0.851405		0.903208
		0.852451		0.909492
		0.853241		0.910224
		0.856084		0.913443
		0.857369		0.914461
		0.860567		0.914859
		0.860719		0.915191
		0.862357		0.916469
		0.863665		0.918255
		0.864639		0.918431
		0.866336		0.921157
		0.870809		0.924024
		0.874032		0.92846
		0.875278		0.928729
		0.876548		0.932801
		0.876721		0.937142
		0.878248		0.93749
		0.880721		0.938985
		0.889255		0.942427
		0.891679		0.942538
		0.892549		0.942965
		0.893896		0.943505
		0.897341		0.944877
		0.90219		0.947844
		0.904851		0.949396
		0.907254		0.949544
		0.907876		0.949918
		0.911888		0.951982
		0.913383		0.953289
		0.916518		0.960647
		0.917959		0.961179
		0.918961		0.96196
		0.919205		0.964399
		0.919974		0.965212
		0.920357		0.965233
		0.92099		0.975102
		0.922637		0.979206
		0.923769		0.981135
		0.92404		0.98242
		0.924229		0.98415
		0.925933		0.984894
		0.926825		0.986532
		0.927178		0.986714
		0.927193		0.988673
		0.929422		0.995475
		0.932545		0.995776
		0.933107		0.996022
		0.935273		0.997937
		0.938339		0.99801
		0.938532		1.00194
		0.939278		1.00217
		0.946395		1.00219
		0.946835		1.00336
		0.947754		1.00421
		0.949215		1.01093
		0.950965		1.01176
		0.952229		1.01591
		0.954851		1.01693
		0.958981		1.01825
		0.959874		1.01935
		0.962257		1.02002
		0.962623		1.02088
		0.962636		1.02838
		0.963567		1.02935
		0.964882		1.02946
		0.965518		1.03093
		0.967192		1.03139
		0.970773		1.03251
		0.971906		1.0351
		0.973112		1.03594
		0.976834		1.03696
		0.977224		1.03783
		0.979078		1.03955
		0.984511		1.04117
		0.985333		1.04438
		0.987454		1.0457
		0.993332		1.04775
		0.993549		1.05084
		0.994992		1.05341
		0.999122		1.05505
		1.00331		1.0551
		1.00427		1.05579
		1.00497		1.05639
		1.0051		1.05902
		1.00587		1.06016
		1.00588		1.06333
		1.01529		1.06544
		1.01938		1.0685
		1.02099		1.06951
		1.02163		1.07074
		1.02542		1.07133
		1.02542		1.07234
		1.03077		1.07522
		1.03432		1.07807
		1.03601		1.07817
		1.03673		1.08054
		1.04143		1.08597
		1.04146		1.08739
		1.04313		1.08814
		1.04651		1.09518
		1.04663		1.09681
		1.04823		1.09837
		1.05478		1.10302
		1.05866		1.10453
		1.06126		1.10669
		1.06128		1.10923
		1.06167		1.11631
		1.06197		1.11658
		1.06272		1.11745
		1.06674		1.11753
		1.06962		1.11873
		1.07156		1.11929
		1.07351		1.12044
		1.08382		1.12285
		1.08497		1.12478
		1.08619		1.12908
		1.08707		1.13163
		1.08977		1.13207
		1.09396		1.1341
		1.09448		1.13586
		1.0967		1.14626
		1.10356		1.15157
		1.10529		1.15461
		1.1085		1.15495
		1.11047		1.16031
		1.11087		1.16787
		1.11434		1.16845
		1.13025		1.16878
		1.13047		1.1705
		1.1318		1.17111
		1.13457		1.17473
		1.13698		1.17631
		1.14181		1.17861
		1.14399		1.17984
		1.14588		1.18541
		1.14786		1.18638
		1.15121		1.18713
		1.15214		1.1875
		1.15244		1.18774
		1.15272		1.19231
		1.15797		1.19353
		1.15984		1.20188
		1.16268		1.21371
		1.16309		1.21381
		1.17041		1.21544
		1.1769		1.21617
		1.17756		1.21689
		1.17978		1.22092
		1.183		1.22145
		1.18424		1.22544
		1.18582		1.22684
		1.19369		1.23267
		1.19385		1.23455
		1.19571		1.23733
		1.20215		1.23874
		1.20548		1.24132
		1.20845		1.24154
		1.22118		1.24229
		1.22881		1.24415
		1.23455		1.24841
		1.24236		1.24989
		1.24316		1.25362
		1.2453		1.26025
		1.24623		1.26342
		1.24745		1.26995
		1.24881		1.27302
		1.26236		1.28031
		1.27657		1.28128
		1.27882		1.28723
		1.27926		1.30079
		1.27949		1.30325
		1.27969		1.30436
		1.28011		1.30585
		1.2814		1.31244
		1.29486		1.31417
		1.30576		1.32741
		1.31287		1.32898
		1.31405		1.33245
		1.33103		1.34002
		1.33593		1.34427
		1.33637		1.34678
		1.34128		1.35166
		1.35324		1.35319
		1.36315		1.35641
		1.36386		1.38644
		1.36583		1.39018
		1.3682		1.3945
		1.37021		1.3976
		1.37996		1.39986
		1.38044		1.40013
		1.3811		1.41362
		1.38123		1.4171
		1.38705		1.42979
		1.38755		1.43175
		1.4067		1.43843
		1.40765		1.44113
		1.40786		1.45404
		1.41164		1.45479
		1.4119		1.46461
		1.41393		1.47004
		1.41475		1.4704
		1.41859		1.47507
		1.42181		1.48179
		1.4236		1.49458
		1.43879		1.50773
		1.44318		1.51442
		1.45548		1.52855
		1.47083		1.54888
		1.47724		1.55002
		1.47885		1.5542
		1.51703		1.55428
		1.56929		1.55621
		1.57757		1.55667
		1.58337		1.57042
		1.58466		1.59517
		1.59093		1.59979
		1.62799		1.63734
		1.67495		1.64471
		1.68472		1.64514
		1.68878		1.67815
		1.75998		1.68223
		1.76061		1.71268
		1.80189		1.72165
		1.86344		1.72434
		1.91302		1.93152
		1.94468		2.11061
		1.99333		2.30662
		2.01524
		2.12305
Median	0.916059	0.929422	1.27736	0.988673
Lower quartil (Q1)	0.73166	0.75555	1.06425	0.75602
Upper quartil (Q3)	1.21594	1.15121	1.43869	1.18638
No. of synapses	65	369	72	367
No. of animals	5	5	3	3
