# Supplementary material for: Similar GABAA receptor subunit composition in somatic and axon initial segment synapses of hippocampal pyramidal cells
Source: eLife. 2016 Aug 18;5:e18426. doi: 10.7554/eLife.18426 (PMC4990423; doi:10.7554/eLife.18426)
Supplement: Figure 3—source data 1. — DOI: http://dx.doi.org/10.7554/eLife.18426.006 [file elife-18426-fig3-data1.xlsx]

## Sheet: Figure 3 H, I, J, K
	REACTION AVERAGE Normalized NL-2 DENSITY		REACTION AVERAGE Normalized g2 DENSITY
	CA1 AIS	CA1 SOMA	CA1 AIS	CA1 SOMA
	0.212294	0.241693	0.215479	0.0795298
	0.346196	0.323342	0.393718	0.141545
	0.380719	0.356245	0.50256	0.255748
	0.405255	0.389303	0.54869	0.256134
	0.469056	0.409203	0.586618	0.263083
	0.47704	0.41859	0.596628	0.304944
	0.557317	0.419592	0.608275	0.308153
	0.56423	0.440484	0.692258	0.315849
	0.569661	0.450924	0.718566	0.317121
	0.581572	0.477149	0.722896	0.32102
	0.58719	0.478762	0.797473	0.340182
	0.612577	0.482412	0.809789	0.373469
	0.625667	0.484413	0.812569	0.39877
	0.685083	0.484667	0.824865	0.398844
	0.724961	0.498678	0.857291	0.406856
	0.753655	0.501199	0.863743	0.409905
	0.757502	0.50279	0.865942	0.411674
	0.822793	0.506994	0.884388	0.461315
	0.825905	0.511222	0.911968	0.466458
	0.832965	0.512708	0.931631	0.467402
	0.848322	0.523561	0.932977	0.49645
	0.900294	0.539702	1.01912	0.505529
	0.906158	0.539807	1.0209	0.51699
	0.911175	0.540758	1.02384	0.528751
	0.926895	0.543591	1.05023	0.533713
	0.939706	0.549437	1.05311	0.534871
	0.951128	0.549723	1.08424	0.538428
	0.956891	0.555655	1.10721	0.541462
	0.981522	0.559522	1.11455	0.544516
	0.982381	0.563776	1.11613	0.551751
	1.00396	0.569035	1.11833	0.557204
	1.0169	0.569177	1.12706	0.558863
	1.01837	0.573399	1.14413	0.559764
	1.01985	0.575066	1.14453	0.576172
	1.05335	0.576812	1.15228	0.576359
	1.058	0.577126	1.17222	0.584777
	1.05866	0.582224	1.18281	0.587474
	1.06048	0.591972	1.18693	0.587666
	1.06054	0.595972	1.18959	0.588779
	1.10136	0.60543	1.21053	0.591334
	1.10337	0.614632	1.22827	0.609781
	1.1034	0.618083	1.2348	0.63337
	1.1105	0.624974	1.2418	0.635656
	1.11986	0.62863	1.2618	0.636174
	1.18653	0.628742	1.29541	0.638981
	1.19382	0.633826	1.30141	0.640281
	1.20947	0.636824	1.31705	0.640363
	1.21268	0.637091	1.34766	0.643901
	1.24058	0.642145	1.35339	0.651385
	1.2455	0.647773	1.40814	0.655391
	1.25776	0.653026	1.42078	0.658564
	1.30297	0.657365	1.43568	0.665112
	1.30813	0.663861	1.45192	0.665253
	1.31449	0.665318	1.48025	0.667451
	1.3348	0.670574	1.49573	0.669506
	1.34326	0.672683	1.606	0.676335
	1.3602	0.674853	1.71468	0.677497
	1.37136	0.677565	1.73478	0.683331
	1.3903	0.682914	1.84186	0.683431
	1.42426	0.687629	1.84622	0.698593
	1.45818	0.689168	1.86506	0.702282
	1.47575	0.693034	2.00187	0.704391
	1.48862	0.702495	2.21008	0.706094
	1.5504	0.702914		0.706374
	1.56524	0.707825		0.709125
	1.58958	0.713727		0.717112
	1.72427	0.717073		0.719608
	1.77131	0.717605		0.719714
	1.83536	0.730673		0.724569
	1.86081	0.735021		0.727879
	2.17827	0.736013		0.730951
		0.740561		0.731588
		0.742049		0.73217
		0.743522		0.741427
		0.745427		0.741492
		0.74652		0.742776
		0.759497		0.74648
		0.759962		0.750354
		0.762652		0.753446
		0.763846		0.755822
		0.765823		0.757175
		0.769748		0.75892
		0.770593		0.760218
		0.773622		0.764285
		0.775742		0.771697
		0.776532		0.772534
		0.778925		0.773211
		0.779779		0.773686
		0.781378		0.774054
		0.781686		0.776204
		0.784174		0.776206
		0.784325		0.782705
		0.788723		0.784644
		0.788798		0.785711
		0.790575		0.792276
		0.792416		0.793898
		0.797456		0.797625
		0.800027		0.798403
		0.802946		0.805092
		0.810284		0.807046
		0.813012		0.808716
		0.82292		0.809546
		0.824726		0.812933
		0.82489		0.81618
		0.829181		0.818621
		0.82929		0.821122
		0.830135		0.822725
		0.835215		0.824733
		0.83531		0.825366
		0.83662		0.829553
		0.839298		0.829711
		0.843759		0.830469
		0.843914		0.841214
		0.845718		0.847327
		0.847014		0.848713
		0.847053		0.855271
		0.847703		0.85545
		0.849966		0.86514
		0.85055		0.871002
		0.853114		0.879732
		0.856225		0.879811
		0.857485		0.880637
		0.858975		0.881143
		0.863293		0.881937
		0.863684		0.88341
		0.863773		0.884355
		0.864417		0.886679
		0.86454		0.887219
		0.865056		0.888629
		0.865108		0.889263
		0.865261		0.89141
		0.865546		0.893883
		0.877659		0.894388
		0.879095		0.897536
		0.879176		0.903023
		0.882058		0.910678
		0.8821		0.919981
		0.884111		0.920137
		0.884127		0.921941
		0.889692		0.928056
		0.890867		0.929369
		0.894355		0.933437
		0.894785		0.936719
		0.901131		0.941221
		0.906856		0.943365
		0.908252		0.946846
		0.911504		0.950858
		0.911828		0.955697
		0.914608		0.956008
		0.915447		0.958206
		0.919279		0.959814
		0.919931		0.964055
		0.923588		0.964374
		0.923627		0.964495
		0.924008		0.964769
		0.924674		0.96498
		0.926812		0.973519
		0.93193		0.973903
		0.935046		0.979097
		0.93864		0.981328
		0.939279		0.983791
		0.943665		0.983875
		0.949151		0.987408
		0.949788		0.987707
		0.951901		0.987977
		0.953052		0.992114
		0.954328		0.994189
		0.954377		1.00391
		0.956138		1.00466
		0.956956		1.01291
		0.957996		1.01324
		0.958426		1.0161
		0.958693		1.01718
		0.959422		1.01832
		0.959898		1.02375
		0.962143		1.0252
		0.963636		1.02869
		0.963705		1.03313
		0.965471		1.03718
		0.966071		1.03736
		0.96781		1.04272
		0.968303		1.0476
		0.968617		1.05995
		0.968846		1.06207
		0.970805		1.06822
		0.970978		1.07814
		0.976003		1.08818
		0.97629		1.0896
		0.976583		1.0983
		0.977049		1.10172
		0.978156		1.10468
		0.978704		1.10824
		0.98066		1.11191
		0.98126		1.11718
		0.981514		1.12092
		0.984322		1.12128
		0.985233		1.13138
		0.985365		1.13274
		0.989017		1.14123
		0.991488		1.14297
		0.997758		1.15363
		0.999338		1.15789
		1.0021		1.15938
		1.00255		1.15978
		1.00437		1.16196
		1.00453		1.1635
		1.0063		1.16735
		1.00736		1.16939
		1.01176		1.17579
		1.01268		1.17991
		1.01378		1.18383
		1.0162		1.20455
		1.01621		1.20673
		1.01628		1.20806
		1.01767		1.20883
		1.01947		1.22613
		1.0215		1.22826
		1.0225		1.24343
		1.02563		1.24973
		1.02629		1.25107
		1.02751		1.26183
		1.0311		1.26311
		1.03427		1.2664
		1.03613		1.29449
		1.03692		1.31046
		1.03913		1.31504
		1.0398		1.31966
		1.04269		1.32296
		1.0437		1.3437
		1.04488		1.37156
		1.04777		1.38161
		1.05134		1.3863
		1.05267		1.39575
		1.05547		1.39839
		1.05558		1.40714
		1.05624		1.40726
		1.05859		1.40857
		1.06452		1.41755
		1.06635		1.43586
		1.06657		1.44654
		1.06872		1.44711
		1.07431		1.4541
		1.07489		1.46218
		1.07545		1.47533
		1.07764		1.49369
		1.07864		1.50114
		1.08525		1.50418
		1.08575		1.58589
		1.08671		1.63982
		1.08839		1.70822
		1.08874		1.7739
		1.09325		1.78646
		1.10253		1.80303
		1.10775		1.94391
		1.10872		1.95771
		1.10873		1.96492
		1.11367		2.08347
		1.12176		2.18954
		1.12711		2.20868
		1.12733
		1.13103
		1.14003
		1.1414
		1.14858
		1.15485
		1.15635
		1.1573
		1.16337
		1.16492
		1.16911
		1.17067
		1.17361
		1.17767
		1.17784
		1.17816
		1.18003
		1.18186
		1.18246
		1.18434
		1.18581
		1.18628
		1.18699
		1.18831
		1.19127
		1.19223
		1.19665
		1.19749
		1.20525
		1.20631
		1.20736
		1.20858
		1.20915
		1.20995
		1.2111
		1.21256
		1.21471
		1.21505
		1.2163
		1.21718
		1.21885
		1.21949
		1.22228
		1.23064
		1.23139
		1.23157
		1.2377
		1.23854
		1.2407
		1.25276
		1.25647
		1.25927
		1.27217
		1.27545
		1.27752
		1.28081
		1.28465
		1.29327
		1.29382
		1.30007
		1.30537
		1.3272
		1.32977
		1.33016
		1.3308
		1.33193
		1.33264
		1.33406
		1.33789
		1.34173
		1.34503
		1.34599
		1.3504
		1.35353
		1.36351
		1.36395
		1.36501
		1.36616
		1.367
		1.36768
		1.37118
		1.37149
		1.38154
		1.389
		1.39323
		1.39641
		1.40202
		1.41314
		1.41593
		1.42906
		1.43098
		1.45435
		1.45842
		1.46077
		1.46907
		1.47179
		1.47943
		1.48565
		1.48599
		1.49071
		1.49079
		1.51044
		1.51613
		1.51714
		1.51853
		1.52066
		1.5389
		1.5612
		1.56923
		1.57862
		1.60556
		1.60732
		1.6089
		1.62085
		1.62236
		1.64006
		1.64998
		1.67196
		1.68297
		1.70335
		1.72903
		1.8057
		1.81297
		1.82683
		1.85411
		1.91079
		2.22848
		2.29743
Median	1.058	0.98126	1.12706	0.889263
Lower quartil (Q1)	0.82279	0.79746	0.86374	0.70912
Upper quartil (Q3)	1.31449	1.20858	1.34766	1.12092
No. of synapses	71	387	63	259
No. of animals	5	5	3	3
										,

## Sheet: Figure 3 L
SUMMARY of seven rats		Synaptic AREA (µm2)
		CA3 AIS	CA3 SOMA	CA1 AIS	CA1 SOMA
Median		0.0504908	0.043161	0.0346251	0.0511232
Lower quartil (Q1)		0.0437755	0.0396632	0.0285011	0.0469885
Upper quartil (Q3)		0.0528078	0.0438604	0.0391141	0.0575491
Mean		0.0492019	0.0422456	0.0338871	0.0507422
SD		0.00596643	0.00304989	0.00490685	0.00679019
CV		0.121264	0.0721943	0.1448	0.133817
MIN		0.0390749	0.0376402	0.0263986	0.0383832
MAX		0.0568708	0.0469561	0.0391315	0.0586594
No. of synapses		161	1105	164	767
No. of animals		7	7	7	7
SUMMARY of individual rats
Rat1	Median	0.0493472	0.043161	0.033575	0.0511232
	Mean	0.059867	0.0493677	0.0386102	0.059028
	SD	0.035128	0.0279074	0.0175339	0.0385222
	CV	0.586767	0.565297	0.454125	0.65261
	No. of synapses	40	141	22	127
Rat2	Median	0.0437755	0.0432904	0.0263986	0.0469885
	Mean	0.0546631	0.0528065	0.0310987	0.0555363
	SD	0.0286619	0.0340002	0.014978	0.0357442
	CV	0.524337	0.643864	0.481628	0.643619
	No. of synapses	44	261	29	156
Rat3	Median	0.0520462	0.0396632	0.0358641	0.0586594
	Mean	0.0509643	0.0486067	0.0425368	0.0640863
	SD	0.0278499	0.0282118	0.0170525	0.0318002
	CV	0.546458	0.580409	0.400888	0.496209
	No. of synapses	6	55	20	32
Rat4	Median	0.0390749	0.0411476	0.0285011	0.0383832
	Mean	0.0512289	0.0473253	0.0296698	0.0479385
	SD	0.0289393	0.0256349	0.0135544	0.0272768
	CV	0.564902	0.541674	0.456843	0.568995
	No. of synapses	7	53	10	40
Rat5	Median	0.0528078	0.0469561	0.0391141	0.0509856
	Mean	0.0617465	0.0606129	0.0408032	0.0604026
	SD	0.0424851	0.0428689	0.0187916	0.0408442
	CV	0.688057	0.707257	0.460541	0.676199
	No. of synapses	31	268	35	176
Rat6	Median	0.0504908	0.0438604	0.0346251	0.0575491
	Mean	0.0511911	0.0534915	0.03893	0.0687036
	SD	0.0230687	0.0384422	0.017048	0.046263
	CV	0.450638	0.718661	0.437914	0.673371
	No. of synapses	23	210	33	117
Rat7	Median	0.0568708	0.0376402	0.0391315	0.0515063
	Mean	0.0529436	0.0519016	0.0386801	0.0602928
	SD	0.0315537	0.0605999	0.013169	0.0446862
	CV	0.595987	1.16759	0.340458	0.741153
	No. of synapses	10	117	15	119
