# Supplementary material for: Similar GABAA receptor subunit composition in somatic and axon initial segment synapses of hippocampal pyramidal cells
Source: eLife. 2016 Aug 18;5:e18426. doi: 10.7554/eLife.18426 (PMC4990423; doi:10.7554/eLife.18426)
Supplement: Figure 4—source data 1. — DOI: http://dx.doi.org/10.7554/eLife.18426.008 [file elife-18426-fig4-data1.xlsx]

## Sheet: Figure 4 G-I
	REACTION AVERAGE Normalized α1 DENSITY
	CA3 AIS	CA3 SOMA	CA1 AIS	CA1 SOMA
	0	0	0.50519	0
	0	0	0.581552	0
	0	0	0.692614	0
	0	0	0.72147	0.246413
	0.0496141	0	0.77798	0.315708
	0.131839	0	0.786401	0.361057
	0.164067	0	0.797468	0.364598
	0.19487	0	0.906106	0.376714
	0.217688	0	0.921972	0.445758
	0.251209	0	0.972573	0.46142
	0.254575	0	0.998598	0.46641
	0.297236	0	1.04304	0.491127
	0.317135	0	1.06931	0.505974
	0.320928	0	1.12804	0.553029
	0.339374	0	1.14102	0.568079
	0.420444	0	1.14922	0.575035
	0.431211	0	1.19384	0.597211
	0.467715	0	1.21273	0.625638
	0.492003	0	1.22879	0.629864
	0.526892	0	1.23238	0.636444
	0.580949	0	1.23811	0.642492
	0.628236	0	1.26461	0.659306
	0.661662	0	1.27332	0.684078
	0.703754	0	1.32435	0.714906
	0.724768	0	1.35121	0.726607
	0.752433	0	1.36621	0.756901
	0.753809	0	1.47708	0.778071
	0.775238	0	1.4993	0.779693
	0.804917	0	1.53137	0.780459
	0.805037	0	1.53585	0.798532
	0.845135	0	1.55248	0.804466
	0.864191	0	1.58286	0.817021
	0.900473	0	1.59235	0.821402
	0.902795	0	1.61129	0.82649
	0.922074	0	1.61472	0.848051
	0.938217	0	1.61617	0.850316
	0.941548	0	1.63525	0.857738
	0.953461	0	1.65322	0.879351
	0.990739	0	1.66265	0.884394
	1.01642	0	1.71214	0.88535
	1.059	0	1.73217	0.892987
	1.13764	0	1.74854	0.896842
	1.1439	0	1.77832	0.90006
	1.17202	0	1.79337	0.907369
	1.18517	0.0511534	1.79973	0.909017
	1.256	0.0602845	1.80732	0.91885
	1.28371	0.0627731	1.82412	0.925444
	1.39818	0.0646607	1.82414	0.937431
	1.59509	0.0672332	1.83431	0.946846
	1.90075	0.0687549	1.86183	0.950424
		0.0845078	1.8854	0.955369
		0.0857068	1.92861	0.961567
		0.0883776	1.94151	0.962926
		0.0884815	1.99984	0.964154
		0.0909145	2.06772	0.965073
		0.0932335	2.19843	0.967075
		0.0994227	2.21848	0.974733
		0.0995418	2.26426	0.976279
		0.101772	2.36778	0.980217
		0.108326	2.36937	0.989265
		0.120103	2.38746	0.991386
		0.120421		0.996188
		0.120667		0.997135
		0.128078		1.00728
		0.12816		1.01185
		0.130701		1.01757
		0.13469		1.02446
		0.136148		1.03551
		0.14116		1.03767
		0.141735		1.0392
		0.141912		1.04363
		0.148421		1.04561
		0.149556		1.05136
		0.154177		1.05674
		0.156557		1.06158
		0.158		1.06269
		0.158305		1.06309
		0.162341		1.06832
		0.165596		1.06891
		0.166085		1.07404
		0.173415		1.0771
		0.177508		1.08196
		0.184582		1.08305
		0.186183		1.08377
		0.188105		1.0846
		0.190941		1.08498
		0.191953		1.08796
		0.192368		1.09063
		0.192973		1.09065
		0.195309		1.09216
		0.196647		1.09533
		0.196978		1.09947
		0.198022		1.10019
		0.200275		1.10512
		0.202253		1.10798
		0.205097		1.11135
		0.206774		1.11158
		0.208339		1.11382
		0.208621		1.11788
		0.213488		1.12408
		0.216138		1.12451
		0.216419		1.12775
		0.22161		1.12999
		0.223997		1.13468
		0.224694		1.13822
		0.224759		1.13828
		0.227218		1.14167
		0.230557		1.14219
		0.231797		1.15458
		0.23236		1.15584
		0.232437		1.15649
		0.235588		1.16112
		0.236976		1.16165
		0.238132		1.17824
		0.242938		1.17847
		0.243385		1.21849
		0.243638		1.22277
		0.248196		1.22361
		0.248561		1.23607
		0.249383		1.23653
		0.251483		1.23936
		0.252397		1.24694
		0.256548		1.24763
		0.258015		1.24817
		0.258545		1.24873
		0.264771		1.24883
		0.269812		1.25286
		0.273174		1.25354
		0.286656		1.26396
		0.291525		1.26981
		0.293585		1.27249
		0.29623		1.2808
		0.29719		1.28169
		0.302913		1.2835
		0.306936		1.28717
		0.307322		1.29003
		0.31013		1.2926
		0.316946		1.29377
		0.321158		1.29466
		0.321423		1.29834
		0.321896		1.30061
		0.322162		1.30087
		0.323687		1.30112
		0.32786		1.30381
		0.335772		1.30403
		0.341396		1.30429
		0.34272		1.30589
		0.344204		1.30614
		0.345929		1.31203
		0.347613		1.3123
		0.353435		1.32185
		0.353783		1.32221
		0.362201		1.32529
		0.364856		1.32809
		0.365464		1.32895
		0.37144		1.33267
		0.373764		1.33511
		0.374565		1.343
		0.374588		1.34599
		0.377816		1.35071
		0.382698		1.35953
		0.383227		1.36175
		0.384504		1.36763
		0.391426		1.37067
		0.394259		1.37181
		0.394368		1.38211
		0.395202		1.38716
		0.398935		1.39125
		0.399408		1.39373
		0.400305		1.39547
		0.403786		1.39819
		0.41213		1.39901
		0.414129		1.40273
		0.419484		1.40423
		0.424832		1.40649
		0.426974		1.40721
		0.427953		1.4074
		0.429471		1.40811
		0.430944		1.40904
		0.431452		1.4132
		0.442067		1.4152
		0.44365		1.41661
		0.445556		1.41928
		0.448122		1.42258
		0.449147		1.42273
		0.449727		1.42353
		0.453749		1.42439
		0.457316		1.42566
		0.457781		1.42742
		0.462118		1.44442
		0.465296		1.44464
		0.465922		1.44734
		0.474143		1.44773
		0.474713		1.45367
		0.476225		1.45801
		0.476561		1.45854
		0.478947		1.46195
		0.480605		1.46216
		0.483846		1.46801
		0.49871		1.46866
		0.502201		1.46873
		0.504417		1.47081
		0.505698		1.47166
		0.509301		1.48033
		0.510493		1.48441
		0.511438		1.49038
		0.513354		1.50211
		0.514964		1.51282
		0.518087		1.51844
		0.520411		1.52284
		0.522399		1.53191
		0.526203		1.54145
		0.531802		1.54977
		0.531856		1.55092
		0.534736		1.57574
		0.535882		1.57941
		0.537455		1.5795
		0.538999		1.58301
		0.539223		1.58366
		0.551036		1.58367
		0.553247		1.58433
		0.566225		1.59089
		0.576094		1.60952
		0.579359		1.6116
		0.580223		1.61388
		0.58736		1.61576
		0.590351		1.62111
		0.590948		1.62324
		0.594819		1.63334
		0.59496		1.64109
		0.595727		1.64856
		0.599999		1.65447
		0.600402		1.66641
		0.603818		1.67231
		0.605673		1.67674
		0.607198		1.67929
		0.607427		1.68456
		0.615599		1.68708
		0.617481		1.68929
		0.618743		1.69365
		0.621685		1.69508
		0.621705		1.69532
		0.624388		1.70081
		0.625754		1.70315
		0.628412		1.70352
		0.632287		1.70553
		0.634152		1.7161
		0.639072		1.71852
		0.639241		1.71954
		0.642661		1.72477
		0.647925		1.73401
		0.656474		1.73789
		0.658199		1.7398
		0.659016		1.74001
		0.662968		1.75135
		0.670059		1.75726
		0.673152		1.75764
		0.673459		1.7747
		0.697536		1.77852
		0.697879		1.78006
		0.698558		1.79693
		0.702672		1.80929
		0.706968		1.81058
		0.709794		1.81196
		0.712769		1.82953
		0.719496		1.8306
		0.729662		1.8405
		0.732382		1.85375
		0.733494		1.86125
		0.733906		1.8632
		0.73931		1.86407
		0.73937		1.8662
		0.741119		1.86662
		0.748416		1.86968
		0.749825		1.87615
		0.756605		1.87838
		0.757952		1.88384
		0.760905		1.88632
		0.762453		1.90283
		0.762549		1.91237
		0.766297		1.91301
		0.768959		1.92714
		0.77232		1.9418
		0.776016		1.94485
		0.77643		1.94911
		0.782068		1.95702
		0.783795		1.96118
		0.788921		1.98922
		0.788974		1.99388
		0.790007		2.02445
		0.790314		2.05186
		0.793096		2.05982
		0.793437		2.06972
		0.79457		2.0921
		0.794802		2.10426
		0.802644		2.10496
		0.802695		2.12184
		0.818815		2.12547
		0.819972		2.13166
		0.821239		2.15566
		0.82524		2.16535
		0.825967		2.18402
		0.827964		2.19834
		0.831175		2.22894
		0.832338		2.28767
		0.835146		2.28936
		0.836866		2.30154
		0.841969		2.3032
		0.844362		2.33891
		0.846745		2.34986
		0.859426		2.38725
		0.869198		2.39888
		0.890247		2.40647
		0.896058		2.502
		0.896781		2.50661
		0.910337		2.52441
		0.934139		2.53202
		0.938128		2.53818
		0.943589		2.54433
		0.945294		2.61011
		0.949379		2.61566
		0.951744		2.6298
		0.954757		2.64805
		0.991698		2.67798
		1.00418		2.68517
		1.01718		2.69525
		1.01928		2.73285
		1.0231		2.77741
		1.02348		2.81235
		1.04166		2.83744
		1.04471		2.8579
		1.05116		2.92115
		1.05565		2.93926
		1.06124		2.97535
		1.06649		3.41746
		1.06935		3.43501
		1.07971		3.51269
		1.08541
		1.08914
		1.08917
		1.09154
		1.09456
		1.11227
		1.11563
		1.1197
		1.12436
		1.12987
		1.13264
		1.13329
		1.1451
		1.14602
		1.15109
		1.15817
		1.17637
		1.17846
		1.18022
		1.18376
		1.19782
		1.20985
		1.21392
		1.22253
		1.23057
		1.23495
		1.23615
		1.2397
		1.24668
		1.24959
		1.25633
		1.25634
		1.2567
		1.27718
		1.29918
		1.30069
		1.34915
		1.35462
		1.37035
		1.37408
		1.38873
		1.40165
		1.40229
		1.40593
		1.40721
		1.42301
		1.42577
		1.44728
		1.45996
		1.50119
		1.55117
		1.55428
		1.60495
		1.67975
		1.7261
		1.76146
		1.77425
		1.85042
		1.91186
		1.92307
		1.97401
		2.0818
		2.08322
		2.35884
		2.96807
Median	0.7386	0.503309	1.55248	1.39373
Lower quartil (Q1)	0.31714	0.21614	1.14922	1.0846
Upper quartil (Q3)	0.95346	0.82597	1.80732	1.7398
No. of synapses	50	402	61	337
No. of animals	4	4	4	4
