# Supplementary material for: Similar GABAA receptor subunit composition in somatic and axon initial segment synapses of hippocampal pyramidal cells
Source: eLife. 2016 Aug 18;5:e18426. doi: 10.7554/eLife.18426 (PMC4990423; doi:10.7554/eLife.18426)
Supplement: Figure 5—source data 1. — DOI: http://dx.doi.org/10.7554/eLife.18426.010 [file elife-18426-fig5-data1.xlsx]

## Sheet: Figure 5 G-I
	REACTION AVERAGE Normalized α2 DENSITY
	CA3 AIS	CA3 SOMA	CA1 AIS	CA1 SOMA
	0.163178	0.41538	0.746672	0.301929
	0.446067	0.483905	0.81542	0.320869
	0.484276	0.495399	0.854468	0.363697
	0.644181	0.497313	0.891595	0.393169
	0.747691	0.512537	0.918519	0.396174
	0.778182	0.51523	0.950081	0.411532
	0.791098	0.538843	0.972477	0.430431
	0.79951	0.539184	1.02574	0.469486
	0.840453	0.567908	1.0413	0.477557
	0.847447	0.575107	1.04494	0.481777
	0.860436	0.578826	1.0512	0.48448
	0.868076	0.581958	1.0526	0.49075
	0.924335	0.58515	1.07251	0.491129
	0.939635	0.600726	1.08001	0.512902
	0.960391	0.611356	1.08064	0.527449
	0.972461	0.611615	1.11181	0.531686
	0.981101	0.615443	1.11523	0.533895
	1.05573	0.619007	1.12365	0.539809
	1.05703	0.61917	1.13891	0.542589
	1.08432	0.621213	1.17386	0.550506
	1.0867	0.623558	1.1784	0.559459
	1.09289	0.623575	1.24424	0.568347
	1.11423	0.63366	1.28761	0.569526
	1.1162	0.638975	1.32609	0.573983
	1.1281	0.65171	1.33438	0.580742
	1.13689	0.652436	1.33763	0.582822
	1.13714	0.652731	1.36169	0.587055
	1.16333	0.670121	1.3768	0.591668
	1.16468	0.67472	1.45918	0.592534
	1.17005	0.679021	1.47843	0.594765
	1.20455	0.680928	1.55189	0.601774
	1.22101	0.681905	1.55534	0.606819
	1.22354	0.682605	1.57854	0.607993
	1.22483	0.683329	1.68883	0.611363
	1.25276	0.690909	2.10856	0.61158
	1.26129	0.695128		0.617791
	1.28141	0.695354		0.638377
	1.32135	0.697853		0.648463
	1.32706	0.708292		0.65086
	1.33762	0.712108		0.65447
	1.36822	0.716764		0.65662
	1.37039	0.717155		0.659886
	1.5177	0.717875		0.660058
	1.58391	0.718183		0.666263
	1.60224	0.725552		0.672297
	1.63499	0.728105		0.677118
		0.729616		0.679836
		0.730839		0.681146
		0.731894		0.684065
		0.747983		0.685376
		0.750793		0.685979
		0.751756		0.686539
		0.751844		0.696262
		0.754375		0.697182
		0.754705		0.698204
		0.755447		0.699426
		0.758323		0.70475
		0.76223		0.705322
		0.764777		0.707174
		0.766386		0.709218
		0.766911		0.716117
		0.767624		0.717989
		0.76787		0.718778
		0.770682		0.71956
		0.772399		0.72002
		0.777355		0.720295
		0.779355		0.72268
		0.78124		0.72595
		0.781525		0.727216
		0.786315		0.732967
		0.788435		0.734624
		0.79001		0.738021
		0.79169		0.739167
		0.793821		0.744933
		0.794929		0.745227
		0.796037		0.751901
		0.79979		0.75583
		0.80191		0.75835
		0.80276		0.758366
		0.810404		0.760585
		0.810797		0.767964
		0.814154		0.773557
		0.817319		0.775665
		0.823177		0.775666
		0.825935		0.781072
		0.826326		0.782017
		0.827786		0.785439
		0.828611		0.786158
		0.829081		0.788297
		0.830491		0.789077
		0.830987		0.789988
		0.833037		0.795239
		0.833243		0.795522
		0.833338		0.795776
		0.834986		0.797337
		0.836031		0.799736
		0.838958		0.801634
		0.839935		0.80353
		0.841786		0.810173
		0.844971		0.812024
		0.845815		0.815738
		0.846469		0.817208
		0.847631		0.8213
		0.849315		0.824074
		0.849317		0.825181
		0.851464		0.832841
		0.853047		0.83285
		0.857144		0.833778
		0.858283		0.835272
		0.858312		0.835405
		0.858395		0.836817
		0.859055		0.842946
		0.859065		0.858458
		0.86034		0.861302
		0.860533		0.862378
		0.863695		0.863163
		0.865626		0.864588
		0.865713		0.871225
		0.86643		0.873928
		0.866896		0.874269
		0.868578		0.877809
		0.872566		0.888507
		0.874802		0.889161
		0.875087		0.893372
		0.875136		0.894923
		0.875142		0.895117
		0.877197		0.897016
		0.877503		0.898213
		0.877728		0.900882
		0.878946		0.905508
		0.879002		0.906285
		0.879023		0.908322
		0.879838		0.915552
		0.880426		0.921527
		0.880705		0.932339
		0.881197		0.932922
		0.88422		0.940007
		0.884536		0.940056
		0.885575		0.940125
		0.886318		0.942494
		0.888359		0.946305
		0.889231		0.947236
		0.891198		0.957231
		0.891353		0.960585
		0.893162		0.962116
		0.894127		0.964076
		0.895355		0.971068
		0.896024		0.973562
		0.896125		0.976762
		0.897249		0.983947
		0.899283		0.987431
		0.901634		0.98938
		0.905028		0.989864
		0.906835		0.993701
		0.907428		0.993746
		0.909429		0.995844
		0.913357		1.00087
		0.913957		1.01233
		0.914587		1.01354
		0.917916		1.02562
		0.923282		1.02785
		0.923776		1.02864
		0.925963		1.03159
		0.926478		1.0327
		0.927448		1.04729
		0.929047		1.05086
		0.929171		1.05094
		0.930617		1.05193
		0.931086		1.05757
		0.931454		1.06261
		0.93178		1.07061
		0.933491		1.07401
		0.935929		1.07949
		0.936385		1.07975
		0.937175		1.08478
		0.938554		1.09441
		0.939102		1.09618
		0.939328		1.09875
		0.941498		1.10783
		0.941656		1.10853
		0.943225		1.11569
		0.944276		1.11768
		0.948947		1.13027
		0.950288		1.13296
		0.951895		1.1399
		0.952836		1.14006
		0.953298		1.14393
		0.95383		1.15317
		0.954948		1.16312
		0.955464		1.16444
		0.956169		1.16759
		0.958204		1.18489
		0.958736		1.18948
		0.961918		1.19018
		0.961973		1.19208
		0.962279		1.19508
		0.962343		1.2059
		0.962407		1.21257
		0.963058		1.22163
		0.963196		1.22685
		0.963306		1.2309
		0.963855		1.23648
		0.964883		1.23675
		0.96505		1.23808
		0.965146		1.26672
		0.965438		1.28029
		0.965545		1.28551
		0.966118		1.28553
		0.967003		1.29939
		0.969519		1.31526
		0.971151		1.36471
		0.972704		1.36658
		0.97541		1.38111
		0.977976		1.43345
		0.978089		1.46857
		0.978339		1.47342
		0.979537		1.48383
		0.980076		1.49729
		0.981398		1.50946
		0.982488		1.52071
		0.98404		1.55348
		0.984303		1.81101
		0.988842
		0.988926
		0.992393
		0.994438
		0.997735
		0.998599
		1.00105
		1.00155
		1.00179
		1.00246
		1.00361
		1.0044
		1.00502
		1.00577
		1.00606
		1.00756
		1.00778
		1.00975
		1.0129
		1.0137
		1.01387
		1.01762
		1.01934
		1.0215
		1.02165
		1.02267
		1.02272
		1.02376
		1.02536
		1.03099
		1.03112
		1.03292
		1.03293
		1.03301
		1.03418
		1.03921
		1.03949
		1.0416
		1.04161
		1.04384
		1.04619
		1.04632
		1.04633
		1.04737
		1.04738
		1.04754
		1.04789
		1.04832
		1.04833
		1.04959
		1.05007
		1.05201
		1.05208
		1.05314
		1.05626
		1.06081
		1.06466
		1.0652
		1.06578
		1.06784
		1.07017
		1.07193
		1.07377
		1.07436
		1.07468
		1.07534
		1.07693
		1.07859
		1.07899
		1.08077
		1.08217
		1.08282
		1.08284
		1.08303
		1.08318
		1.08624
		1.08808
		1.0926
		1.09597
		1.09657
		1.09912
		1.10023
		1.10242
		1.10245
		1.10383
		1.10384
		1.10654
		1.11066
		1.11363
		1.11424
		1.11462
		1.11466
		1.11695
		1.12088
		1.12343
		1.12439
		1.12526
		1.12603
		1.12625
		1.1268
		1.12748
		1.13707
		1.13727
		1.14313
		1.14491
		1.14494
		1.14645
		1.14668
		1.14681
		1.14865
		1.1512
		1.15454
		1.15575
		1.15653
		1.15886
		1.15997
		1.16633
		1.16648
		1.16707
		1.17018
		1.17235
		1.17331
		1.17396
		1.17513
		1.17755
		1.17969
		1.18388
		1.18439
		1.18578
		1.18866
		1.18966
		1.19057
		1.19225
		1.1926
		1.19272
		1.19304
		1.19337
		1.19568
		1.19754
		1.19771
		1.19883
		1.19936
		1.20314
		1.20567
		1.20656
		1.20949
		1.21112
		1.21299
		1.21484
		1.21574
		1.21677
		1.21882
		1.2198
		1.22224
		1.2259
		1.22952
		1.22957
		1.23538
		1.23553
		1.23875
		1.23968
		1.24036
		1.24163
		1.2417
		1.24491
		1.25425
		1.25622
		1.2616
		1.26876
		1.27279
		1.27367
		1.2749
		1.28583
		1.28714
		1.28934
		1.29317
		1.29391
		1.29524
		1.29557
		1.29698
		1.29846
		1.29858
		1.30094
		1.30854
		1.30862
		1.31546
		1.31834
		1.32138
		1.32387
		1.32849
		1.32948
		1.33392
		1.33589
		1.33642
		1.34051
		1.34274
		1.34618
		1.34655
		1.34667
		1.34811
		1.35115
		1.35777
		1.36544
		1.38498
		1.38983
		1.39036
		1.39101
		1.39217
		1.39367
		1.39696
		1.39833
		1.40124
		1.41043
		1.41115
		1.4177
		1.41967
		1.44308
		1.44849
		1.45009
		1.45117
		1.45163
		1.45644
		1.46295
		1.4681
		1.47846
		1.47988
		1.48104
		1.48403
		1.49816
		1.52294
		1.53508
		1.60132
		1.60873
		1.61164
		1.62666
		1.62819
		1.63969
		1.64432
		1.64867
		1.66977
		1.67809
		1.69544
		1.70088
		1.70223
		1.72775
		2.00889
		2.00913
		2.12611
Median	1.11522	1.00539	1.12365	0.839881
Lower quartil (Q1)	0.86808	0.86571	1.0413	0.69943
Upper quartil (Q3)	1.25276	1.18966	1.36169	1.05094
No. of synapses	46	470	35	222
No. of animals	4	4	4	4
