# Supplementary material for: Similar GABAA receptor subunit composition in somatic and axon initial segment synapses of hippocampal pyramidal cells
Source: eLife. 2016 Aug 18;5:e18426. doi: 10.7554/eLife.18426 (PMC4990423; doi:10.7554/eLife.18426)
Supplement: Figure 6—source data 1. — DOI: http://dx.doi.org/10.7554/eLife.18426.012 [file elife-18426-fig6-data1.xlsx]

## Sheet: Figure 6 E
	α1:α2 DENSITY RATIO						STATISTICS
	CA3 AIS	CA3 SOMA	CA1 AIS	CA1 SOMA			Kruskal-Wallis test p < 0.001
	1.51479	0.175824	0.679045	1.72973			Post-hoc test : multiple comparison of mean ranks
	1.23077	1.38461	0.777328	1.2979
	0.34188	0.820512	1.04142	1.99267			P value	CA3 AIS	CA3 SOMA	CA1 AIS	CA1 SOMA
	0.492307	0.593406	1.37557	2.23776			CA3 AIS		0.0527097	1	0.0257934
	1.23077	0.716084	1.1282	3.89743			CA3 SOMA	0.0527097		0.000517695	0
	0.510885	0.635235	2.27219	0			CA1 AIS	1	0.000517695		0.346811
	0.492307	0.984615	1.51479	1.86116			CA1 SOMA	0.0257934	0	0.346811
	0.527472	0.214047	0.957265	1.81132
	0.55259	0.189349	1.10769	1.56643
	1.05494	0.615384	0.842105	0.547008
	1.48151	0.594164	0.886153	0.568047
	0.48434	0.473373	1.91453	1.48416
	0.96868	0.777328	1.23077	1.99267
	0.911699	0.273504	0.820512	1.64102
	1.93736	0.492307	1.30317	2.10989
	1.58511	0.895105	0.538155	3.28205
	1.93736	0.328205	2.46573	2.95384
	0.605425	0.535117	0.894166	2.08284
	1.93736	0.984615	0.645786	1.30317
	3.22893	0.509284	1.02566	2.07287
	1.29157	1.16599	2.21412	1.23077
	0.523611	0.468864	0.992306	1.54725
		0.410256	0.949686	1.23077
		0.153846	2.1311	3.55555
		0.527472	1.16242	1.45869
		0		1.62238
		0.307692		1.77231
		1.38461		2.10989
		0		2.68531
		0.223776		1.47692
		0.984615		1.70414
		0.205128		2.28571
		0.175824		1.01357
		0.378698		1.2979
		0.378698		0.984615
		1.4251		1.41725
		0.437607		1.07023
		1.07023		1.41538
		0.117216		2.34432
		0		1.66516
		0.615384		2.46154
		0.703296		0.540337
		0.164102		1.71237
		0		1.64102
		0		1.47692
		0		1.51479
		0.164102		0.937729
		0.254642		0.461538
		0.153846		2.08284
		0.856187		3.1453
		0		1.72308
		0		1.38856
		0.351648		0.996337
		0.473373		1.34266
		0.104746		3.00855
		0.144796		1.96923
		0.351648		1.75824
		0.783216		1.80513
		1.38461		2.5641
		0.0879121		1.67937
		0.37296		0.923077
		0.65641		0.861538
		0.164102		4.30769
		0		4.64957
		0.246154		1.84615
		0		2.22711
		0		2.46154
		0		1.43217
		0.246154		2.06993
		0.369231		2.46154
		0		1.53846
		0.289593		1.96923
		0.205128		0.647773
		0.313287		1.84615
		0.252465		0.967033
		0.974359		1.03644
		0.644688		0.76923
		0.820512		0.717948
		0.615384		1.40659
		0.729344		1.89349
		0.436724		1.28938
		1.40659		1.15837
		0.68376		0.820512
		0.153846		0.671328
		0.246154		2.46154
		0.749164		0.470588
		0.547008		0.867399
		0.579185		1.60947
		0.246154		0.977871
		1.05494		2.15385
		0.468864		1.23077
		0.540337		1.23077
		1.05494		0.952853
		0.246154		0.801431
		2.25641		0.984615
		0.0984615		1.57538
		0.492307		1.36752
		0.518218		1.96923
		1.05494		0.738461
		0.76923		0.803767
		0.574359		2.46154
		1.30317		0.568047
		0.651583		0.937729
		0.615384		1.72308
		2.01399		0.846154
		0.740183		4.16568
		0.838546		1.47692
		1.64102		1.56643
		0.749164		1.23077
		0.144796		0.820512
		1.31282		1.47692
		0.547008		1.52381
		1.40659		1.51479
		0.820512		1.88235
		1.09402		0.868778
		1.50427		1.29555
		1.23077		2.61538
		0.305899		3.00855
		0.683774		0.895105
		1.78833		3.39038
		0.797736		1.93736
		0.926563		2.35852
		1.6393		0.96868
		1.7221		1.93736
		0.887956		1.53653
		0.596111		2.12187
		1.10706		0.553531
		0.369021		0.581208
		0.784169		1.19222
		0.774944		1.2693
		0.96868		2.49089
		1.13569		1.6393
		1.49028		0
		0.553531		0.774944
		0.96868		1.53653
		0.957545		2.09881
		1.42753		1.75285
		0.461276		1.29157
		1.61447		1.50684
		1.35615		1.16242
		0.96868		1.52221
		0.645786		1.62738
		0.387472		2.51857
		1.21085		0
		0.298055		1.23079
		0.713764		1.86285
		1.05674		1.69519
		0		2.51857
		1.35615		1.51619
		1.59547		1.7011
		0.84233		0.704494
		0.96868		1.32093
		0.387472		1.74987
		0.430524		2.54916
		1.23287		0.96868
		1.2025		1.2236
		0.193736		2.05844
		1.54989		2.84906
		0.96868		0.922552
		0.894166		2.17953
		0.516629
		0.387472
		1.40899
		0.96868
		1.19222
		1.29157
		0.493478
		1.84049
		1.5741
		1.35615
		1.08976
		0.96868
		0.774944
		0.691914
		0.528371
		1.06555
		1.17926
		1.12492
		0.48434
		0.430524
		1.29157
		0.616433
		0
		0.774944
		1.49028
		1.61447
		0.763202
		0.322893
		1.29157
		0.84233
		0.149028
		0.645786
		0.322893
		0.24217
		1.01339
		0.96868
		0.505398
		2.21412
		1.21085
		1.10706
		0.96868
		0.691914
		0
		0.96868
		0
		0.774944
		1.7221
		1.13013
		0.774944
		0.894166
		2.58315
		0.161447
		0.645786
		1.50684
		0.581208
		0.387472
		0.363255
		0.847595
		0.509831
		0.407865
		0.322893
		0.602734
		0.894166
		0.645786
		0.322893
		1.24545
		1.36755
		0
		0
		0.48434
		2.32483
		0.455849
		0
		0.521597
		0.322893
		0.830297
		0.48434
		0.710365
		0.553531
		0.421165
		0.24217
		0.894166
		0.18451
Median	1.01181	0.635235	1.04142	1.53653
Mean	1.12917	0.712016	1.23479	1.62747
SD	0.708433	0.506407	0.546335	0.797103
CV	0.627394	0.711231	0.44245	0.489779
No. of synapses	22	243	25	160
No. of animals	2	2	2	2
